# Supplementary material for: Novel Formulations Containing Fluorescent Sensors to Improve the Resolution of 3D Prints
Source: Int J Mol Sci. 2022 Sep 9;23(18):10470. doi: 10.3390/ijms231810470 (PMC9504832; doi:10.3390/ijms231810470)
Supplement: Supplementary file 1 [file ijms-23-10470-s001.zip]

Archive with 1 entries (1 files):
- ijms-1876338-supplementary.pdf
